# Supplementary material for: Simulating Crop Evapotranspiration Response under Different Planting Scenarios by Modified SWAT Model in an Irrigation District, Northwest China
Source: PLoS One. 2015 Oct 6;10(10):e0139839. doi: 10.1371/journal.pone.0139839 (PMC4595335; doi:10.1371/journal.pone.0139839)
Supplement: S3 File — (XLSX) [file pone.0139839.s003.xlsx]

## Sheet: Fig. 8
Before model modification
Date	1990	1991	1992	1993	1994	1995	1996	1997	1998	1999	2000
Simulated value	429.958	433.539	499.465	571.197	550.338	574.953	548.522	508.216	511.59	504.415	530.647
Measured value	504.665	505.658	500.203	476.866	502.787	501.911	500.375	543.801	541.182	549.829	547.779
After model modification
Date	1990	1991	1992	1993	1994	1995	1996	1997	1998	1999	2000
Simulated value	478.38	469.96	442.59	489.58	440.25	483.57	481.93	503.63	477.039	520.97	475.271
Measured value	504.665	505.658	500.203	476.866	502.787	501.911	500.375	543.801	541.182	549.829	547.779

## Sheet: Fig. 9
Before model modification					After model modification
Date	Simulated value	Measured value			Data	Simulated value	Measured value
1990-05-01	19.642	37.7062			1990-05-01	42.97	37.7062
1990-06-01	66.957	106.605			1990-06-01	97.04	106.605
1990-07-01	109.714	149.553			1990-07-01	119.79	149.553
1990-08-01	140.027	146.429			1990-08-01	126.03	146.429
1990-09-01	93.618	64.3717			1990-09-01	92.55	64.3717
1991-05-01	57.387	36.9217			1991-05-01	44.55	36.9217
1991-06-01	100.35	96.2365			1991-06-01	86.43	96.2365
1991-07-01	100.366	161.785			1991-07-01	134.47	161.785
1991-08-01	97.225	145.697			1991-08-01	120.45	145.697
1991-09-01	78.211	65.0176			1991-09-01	84.06	65.0176
1992-05-01	46.786	35.4766			1992-05-01	45.66	35.4766
1992-06-01	91.554	100.504			1992-06-01	97.65	100.504
1992-07-01	122.391	155.357			1992-07-01	114.7	155.357
1992-08-01	133.532	150.467			1992-08-01	104.21	150.467
1992-09-01	105.202	58.3984			1992-09-01	80.37	58.3984
1993-05-01	69.233	37.7425			1993-05-01	61.63	37.7425
1993-06-01	99.741	104.442			1993-06-01	91.56	104.442
1993-07-01	135.521	135.878			1993-07-01	109.2	135.878
1993-08-01	153.124	133.597			1993-08-01	118.8	133.597
1993-09-01	113.578	65.2063			1993-09-01	108.39	65.2063
1994-05-01	59.488	43.445			1994-05-01	43.12	43.4449
1994-06-01	107.646	97.337			1994-06-01	90.95	97.3369
1994-07-01	124.692	157.446			1994-07-01	120.3	157.446
1994-08-01	141.082	150.619			1994-08-01	110.14	150.619
1994-09-01	117.43	53.94			1994-09-01	75.74	53.94
1995-05-01	59.905	43.431			1995-05-01	42.42	43.4308
1995-06-01	101.924	112.543			1995-06-01	102.94	112.543
1995-07-01	130.303	146.246			1995-07-01	122.62	146.246
1995-08-01	145.282	146.701			1995-08-01	121.21	146.701
1995-09-01	137.539	52.99			1995-09-01	94.38	52.9899
1996-05-01	60.471	42.112			1996-05-01	51.12	42.1125
1996-06-01	115.353	109.952			1996-06-01	105.75	109.952
1996-07-01	123.041	150.532			1996-07-01	120.39	150.532
1996-08-01	144.799	131.096			1996-08-01	121.7	131.096
1996-09-01	104.858	66.683			1996-09-01	82.97	66.6828
1997-05-01	61.01	45.653			1997-05-01	53.19	45.6529
1997-06-01	99.057	116.463			1997-06-01	94.93	116.463
1997-07-01	116.156	164.62			1997-07-01	117.4	164.62
1997-08-01	136.038	151.532			1997-08-01	141.99	151.532
1997-09-01	95.955	65.533			1997-09-01	96.12	65.5327
1998-05-01	68.1	36.486			1998-05-01	59.92	36.4864
1998-06-01	104.249	119.743			1998-06-01	80.56	119.743
1998-07-01	111.902	158.272			1998-07-01	130.72	158.272
1998-08-01	126.793	152.925			1998-08-01	108.88	152.925
1998-09-01	100.546	73.756			1998-09-01	96.96	73.7565
1999-05-01	62.344	41.018			1999-05-01	52.05	41.0182
1999-06-01	98.721	114.128			1999-06-01	97.88	114.128
1999-07-01	122.96	161.385			1999-07-01	145.72	161.385
1999-08-01	120.75	158.367			1999-08-01	134.82	158.367
1999-09-01	99.64	74.931			1999-09-01	90.5	74.9311
2000-05-01	59.743	45.286			2000-05-01	34.65	45.2861
2000-06-01	113.181	99.398			2000-06-01	90.1	99.3976
2000-07-01	117.146	179.569			2000-07-01	144.24	179.569
2000-08-01	133.569	162.432			2000-08-01	128.67	162.432
2000-09-01	107.008	61.094			2000-09-01	77.61	61.0937

## Sheet: Fig. 10
Before model modification
Date	2006	2007	2008	2009	2010	2011
Simulated value	502	456.53	370.73	380.33	451.08	503.24
Measured value	555.118	543.51	593.663	554.966	580.696	572.479
After model modification
Date	2006	2007	2008	2009	2010	2011
Simulated value	545.17	509.46	536.87	500.92	512.01	561.8
Measured value	555.12	543.51	593.66	554.97	580.7	572.48

## Sheet: Fig. 11
Before model modification					After model modification
Date	Simulated value	Measured value			Date	Simulated value	Measured value
2006-05-01	49.01	44.7165			2006-05-01	63.16	44.7165
2006-06-01	87.07	123.664			2006-06-01	115.36	123.664
2006-07-01	133.72	153.759			2006-07-01	137.1	153.759
2006-08-01	154.86	159.75			2006-08-01	145.55	159.75
2006-09-01	77.34	73.2275			2006-09-01	84	73.2275
2007-05-01	48.29	45.8981			2007-05-01	60.13	45.8981
2007-06-01	84.08	114.847			2007-06-01	100.94	114.847
2007-07-01	123.6	163.627			2007-07-01	127.5	163.627
2007-08-01	116.99	150.523			2007-08-01	123.91	150.523
2007-09-01	83.57	68.6153			2007-09-01	96.98	68.6153
2008-05-01	51.78	47.073			2008-05-01	77.15	47.073
2008-06-01	82.51	127.382			2008-06-01	98.69	127.382
2008-07-01	86.31	178.427			2008-07-01	138.83	178.427
2008-08-01	90.2	164.945			2008-08-01	134.31	164.945
2008-09-01	59.93	75.8363			2008-09-01	87.89	75.8363
2009-05-01	38.47	44.4729			2009-05-01	56.55	44.4729
2009-06-01	69.01	125.103			2009-06-01	92.01	125.103
2009-07-01	106.24	159.115			2009-07-01	147.2	159.115
2009-08-01	95.39	157.497			2009-08-01	122.83	157.497
2009-09-01	71.22	68.7782			2009-09-01	82.33	68.7782
2010-05-01	44.22	41.7462			2010-05-01	61.35	41.7462
2010-06-01	99.63	123.029			2010-06-01	114.58	123.029
2010-07-01	136.82	181.64			2010-07-01	135.76	181.64
2010-08-01	110.91	167.311			2010-08-01	114.07	167.311
2010-09-01	59.5	66.9698			2010-09-01	86.25	66.9698
2011-05-01	46.62	43.3176			2011-05-01	79.71	43.3176
2011-06-01	102.32	123.244			2011-06-01	102.88	123.244
2011-07-01	143.43	176.735			2011-07-01	152.31	176.735
2011-08-01	136.26	166.031			2011-08-01	139.25	166.031
2011-09-01	74.61	63.1508			2011-09-01	87.65	63.1508

## Sheet: Fig. 12
Year	2006	2007	2008	2009	2010	2011
Current situation	629.22	644.99	627.43	578.55	595.5	660.48
Scenario 1	606.33	628.45	604.29	561.61	579.48	646.11
Scenario 2	595.48	619.83	569.41	545.54	550.87	630.33
